# Supplementary material for: Hydrologic Landscape Regionalisation Using Deductive Classification and Random Forests
Source: PLoS One. 2014 Nov 14;9(11):e112856. doi: 10.1371/journal.pone.0112856 (PMC4232575; doi:10.1371/journal.pone.0112856)
Supplement: Code S1 — S_perm_test.R: R code for running the permutation test for testing for differences between the resampled and original classifications. (R) [file pone.0112856.s013.r]

# Compare correlated kappas from two classifications.
## Stuart Brown

# set WD to location of script and example file. Call script with > source('perm_test.r'). Select the dataset S_Kappa_ALOC23.csv

# load library and set random seed
if(!is.element('psych', installed.packages()[,1]))
  {install.packages('psych')
}else {print("'psych' library already installed", quote=FALSE)}
library(psych)
set.seed(5314)

# KAPPA STATISTICS PERMUTATION TEST
## test statistics = difference between two kappa values

# This function uses a permutation test to assess if two kappa test results are significantly different.
perm_test <- function(input_data_frame,validation,classifier1,classifier2, iterations) {

	## format input_data
	scores <- input_data_frame[,c(validation, classifier1, classifier2)]

	## Classification 1 kappa
	classifier1.kappa <- cohen.kappa(scores[, c(validation, classifier1)], alpha=.05)
	classifier1.kappa

	## Classification 2 kappa
	classifier2.kappa <- cohen.kappa(scores[, c(validation, classifier2)], alpha=.05)
	classifier2.kappa

	observed.kappa.difference <- round(classifier1.kappa$kappa,3) - round(classifier2.kappa$kappa,3)
	observed.kappa.difference

	## Permutation test
	N.perm <- iterations

	perm.kappa.differences <- c(rep(NA, length = N.perm), observed.kappa.difference)

	for (i in 1:N.perm) {

  		## Under H0 that the resampling of the 30m classification to 2.5km
  		## is identical to the original 30m classification, we can exchange classes between the two.
  		perm.scores <- scores
  		perm.scores[, c(classifier1, classifier2)] <-
    		t(apply(perm.scores[, c(classifier1, classifier2)], 1,
            		function(x) {x[sample(1:2)]} ))
  		perm.kappa.differences[i] <-
    			round(cohen.kappa(perm.scores[, c(validation, classifier1)], alpha=.05)$kappa,3) -
      			round(cohen.kappa(perm.scores[, c(validation, classifier2)], alpha=.05)$kappa,3)
	}

	p.value <-
  		mean(perm.kappa.differences <= (-1.0 * abs(observed.kappa.difference)) |
       			perm.kappa.differences >= abs(observed.kappa.difference))

	results <- p.value
	attr(results, 'perm.kappa.differences') <- perm.kappa.differences
	attr(results, 'observed.kappa.difference') <- observed.kappa.difference
	return (results)
}

# Load data file
## data columns must be set-out: PointID, Validation, Classifier1, Classifier2. See example dataset for clarification.
data <- read.csv(file.choose(), header=TRUE)
names <- attr(data,'names')

# ALWAYS assume the following
## names[1] is the point ID column name
## names[2] is the validation column name
## names[3:length(names)] is the classifiers column names
validation <- names[2]
classifiers <- names[3:length(names)]


# set the number of iterations for permutation, recommend 9999
N.perm <- 9999
print(paste("Number of iterations: ",N.perm+1), quote=FALSE)


# create empty matrices for test statistics
p.values <- matrix(rep(1,(length(classifiers)^2)), nrow=length(classifiers), ncol=length(classifiers))
observed.kappa.differences <- matrix(rep(0,(length(classifiers)^2)), nrow=length(classifiers), ncol=length(classifiers))
perm.kappa.differences <- array(rep(0,((length(classifiers)^2)*length(data[,1]))), c(length(classifiers), length(classifiers),(N.perm+1)))


# loop for the perm test
row_count <- 1
for (classifier1 in classifiers[1:(length(classifiers)-1)]) {
	col_count <- row_count+1
	for (classifier2 in classifiers[(row_count+1):length(classifiers)]) {
		## perform test
		results <- perm_test(data,validation,classifier1,classifier2,N.perm)
		## record p-values
		p.values[row_count,col_count] <- results
		p.values[col_count,row_count] <- p.values[row_count,col_count]
		## record observed.kappa.differences
		observed.kappa.differences[row_count,col_count] <- attr(results,'observed.kappa.difference')
		observed.kappa.differences[col_count,row_count] <- attr(results,'observed.kappa.difference')
		## record perm kappa differences
		perm.kappa.differences[row_count,col_count,] <- attr(results, 'perm.kappa.differences')
		perm.kappa.differences[col_count,row_count,] <- attr(results, 'perm.kappa.differences')
		col_count <- col_count + 1	
	}
	row_count <- row_count+1
}
print(paste("Observed Kappa Difference =",round(observed.kappa.differences[1,2],3),"(after",N.perm+1,"permutations)" ), quote=FALSE)

if (p.values[1,2] <= 0.05)
{
		print("Observed Kappa difference is significant at .05", quote = FALSE)
		print(paste("p =", p.values[1,2]), quote=FALSE)
}
if (p.values[1,2] > 0.05)
{
		print("Observed Kappa difference is insignificant at .05", quote = FALSE)
		print(paste("p =", p.values[1,2]), quote=FALSE)
}
