# Supplementary material for: Hydrologic Landscape Regionalisation Using Deductive Classification and Random Forests
Source: PLoS One. 2014 Nov 14;9(11):e112856. doi: 10.1371/journal.pone.0112856 (PMC4232575; doi:10.1371/journal.pone.0112856)
Supplement: Data S1 — S_Kappa_ALOC23.csv: CSV file with 4 columns. The first column is the point ID from the random subsample used for comparisons between the original and resampled classifications, the remaining columns are the “true” class from the ALOC clustering, the class extracted from the location of the 30-m RF classification, and the class extracted from the 2.5-km resampled RF classification. (CSV) [file pone.0112856.s014.csv]

PointID	ALOC23.VALIDATION	ALOC23.RF	ALOC23.RS.RF
1	6	6	6
2	20	20	20
3	16	16	16
4	21	21	21
5	15	15	1
6	1	1	1
7	1	1	1
8	4	4	4
9	6	6	6
10	16	16	16
11	11	11	11
12	12	12	12
13	5	5	5
14	16	16	16
15	20	16	16
16	6	6	6
17	6	6	6
18	6	6	6
19	20	20	20
20	15	15	15
21	1	1	1
22	6	6	6
23	21	21	21
24	2	2	2
25	14	14	14
26	11	11	11
27	15	15	15
28	6	6	6
29	1	1	1
30	13	13	13
31	18	18	18
32	11	11	11
33	1	1	1
34	16	16	16
35	16	16	22
36	14	1	1
37	23	23	23
38	16	16	16
39	20	20	20
40	20	20	20
41	4	4	4
42	12	12	12
43	2	2	2
44	4	4	4
45	1	1	1
46	21	21	21
47	2	2	2
48	18	18	18
49	20	20	20
50	14	14	14
51	6	6	6
52	20	20	14
53	7	7	7
54	13	13	13
55	19	19	19
56	16	16	16
57	20	20	2
58	5	3	3
59	1	1	1
60	16	16	16
61	6	6	6
62	21	21	21
63	20	20	20
64	16	16	16
65	16	16	16
66	2	2	2
67	22	22	22
68	17	17	17
69	6	6	6
70	2	2	1
71	22	22	22
72	2	2	2
73	1	1	1
74	1	1	1
75	2	2	2
76	3	3	3
77	2	2	2
78	6	6	6
79	16	16	16
80	13	13	13
81	6	6	6
82	4	4	4
83	4	4	4
84	10	10	10
85	1	1	1
86	20	20	20
87	1	1	1
88	15	15	15
89	4	4	4
90	12	12	10
91	1	1	1
92	11	11	11
93	15	15	9
94	1	1	1
95	13	13	13
96	11	11	11
97	15	15	15
98	12	12	12
99	8	8	8
100	15	15	15
101	20	20	20
102	14	14	14
103	20	20	20
104	1	1	1
105	22	22	22
106	22	22	22
107	18	18	18
108	4	4	4
109	18	18	18
110	1	1	1
111	6	6	6
112	2	2	2
113	20	20	20
114	1	1	1
115	6	6	6
116	1	1	1
117	20	20	20
118	6	6	6
119	20	20	20
120	16	16	16
121	15	15	15
122	2	2	2
123	13	13	13
124	6	6	6
125	20	20	14
126	20	20	20
127	16	16	20
128	21	21	21
129	11	11	11
130	19	19	19
131	1	1	1
132	1	1	1
133	1	1	1
134	2	20	20
135	17	17	17
136	15	15	9
137	11	11	11
138	7	7	7
139	9	9	9
140	21	21	21
141	6	6	6
142	6	6	6
143	10	10	10
144	2	2	2
145	16	16	16
146	7	7	22
147	19	19	19
148	4	4	4
149	18	18	18
150	6	6	6
151	21	21	21
152	2	2	2
153	1	1	1
154	15	15	15
155	16	16	16
156	21	21	21
157	6	6	6
158	11	11	3
159	21	21	21
160	20	20	20
161	1	1	1
162	6	6	6
163	6	6	6
164	14	14	14
165	16	16	16
166	10	10	10
167	6	6	1
168	21	21	21
169	1	1	1
170	10	10	10
171	11	11	11
172	13	13	13
173	12	12	12
174	13	13	13
175	13	13	13
176	21	21	21
177	16	16	16
178	14	14	14
179	16	16	16
180	10	10	10
181	16	16	16
182	2	2	2
183	10	10	10
184	13	13	13
185	14	14	3
186	6	6	6
187	22	22	22
188	16	22	22
189	16	16	16
190	14	14	14
191	1	1	1
192	13	13	13
193	1	1	1
194	18	18	18
195	12	12	12
196	22	22	22
197	4	4	4
198	20	20	20
199	16	16	16
200	16	16	16
201	16	16	16
202	4	4	4
203	14	14	14
204	2	2	2
205	16	16	20
206	15	15	15
207	5	5	5
208	14	14	14
209	23	23	23
210	20	20	16
211	13	13	13
212	6	6	6
213	16	16	16
214	6	6	6
215	3	3	3
216	2	2	2
217	1	1	1
218	6	6	6
219	11	11	11
220	20	1	20
221	6	6	6
222	18	18	18
223	4	4	4
224	3	3	3
225	16	16	16
226	16	16	16
227	13	13	13
228	8	8	8
229	21	21	21
230	6	6	6
231	16	16	16
232	8	8	8
233	21	21	21
234	1	1	1
235	16	22	22
236	23	23	23
237	14	20	14
238	22	22	22
239	14	14	14
240	6	6	1
241	23	23	5
242	22	22	22
243	11	11	11
244	20	20	20
245	13	13	13
246	6	6	6
247	11	11	3
248	23	23	23
249	3	3	5
250	18	18	18
251	2	2	2
252	1	1	1
253	16	16	16
254	6	6	6
255	16	16	16
256	1	1	1
257	13	13	13
258	4	4	4
259	13	13	13
260	4	4	4
261	1	1	1
262	1	1	1
263	10	10	10
264	18	18	18
265	1	1	1
266	6	6	6
267	11	11	11
268	16	16	16
269	1	1	1
270	20	20	20
271	22	22	22
272	1	1	1
273	20	20	20
274	6	6	6
275	1	1	1
276	1	1	1
277	1	1	1
278	16	16	16
279	14	14	14
280	2	2	2
281	22	22	22
282	19	19	19
283	7	7	7
284	6	6	6
285	14	3	3
286	2	2	2
287	2	2	2
288	23	23	23
289	11	3	11
290	12	12	12
291	1	1	1
292	6	6	6
293	4	4	4
294	1	1	1
295	13	13	13
